# Supplementary material for: αO-Conotoxin GeXIVA[1,2] Suppresses In Vivo Tumor Growth of Triple-Negative Breast Cancer by Inhibiting AKT-mTOR, STAT3 and NF-κB Signaling Mediated Proliferation and Inducing Apoptosis
Source: Mar Drugs. 2024 May 29;22(6):252. doi: 10.3390/md22060252 (PMC11205035; doi:10.3390/md22060252)
Supplement: Supplementary file 1 [file marinedrugs-22-00252-s001.zip]

Archive with 1 entries (1 files):
- marinedrugs-2981237-supplementary.pdf
